# Supplementary material for: Microbial Community Structure Is Most Strongly Associated With Geographical Distance and pH in Salt Lake Sediments
Source: Front Microbiol. 2022 Jun 2;13:920056. doi: 10.3389/fmicb.2022.920056 (PMC9221066; doi:10.3389/fmicb.2022.920056)
Supplement: Supplementary file 1 [file Table_1.XLSX]

## Sheet: Sheet1
Lake ID	Latitude	Longitude	pH (1:5)	EC (1:5, mS/cm)	MC (%wt)	Cation exchange properties					Pore water chemistry											Nutrients
						CEC (cmolc/kg)	Exch. Ca (cmolc/kg)	Exch. K (cmolc/kg)	Exch. Mg (cmolc/kg)	Sum Exch. Cations (cmolc/kg)	Al (ppm)	Ca (ppm)	Cu (ppm)	Fe (ppm)	K (ppm)	Mg (ppm)	Mn (ppm)	Na (ppm)	P (ppm)	S (ppm)	Si (ppm)	Total C (%wt)	Total N (%wt)	Colwell P (mg/kg)	Extr. K (mg/kg)
Kurrenkutten	-32.25	118.08	8.17667	67.5367	45.0433	23.9574	0	1.48976	0	1.48976	2.24065	6222.03	0.138719	0.6088	931.643	5253.07	2.18033	76848.9	3.5045	6882.3	40.2657	4.55	0.71	1982	966
Lime Lake	-33.4128	117.394	8.09667	27.7333	44.2295	22.3706	19.6914	4.607	152.723	177.021	21.9955	33970.7	0.85002	3.36367	702.525	2810.13	0.169333	26370.8	72.8614	29967.7	98.56	11.01	0.83	1057	578
Lake Grace	-33.105	118.445	8.37	53.7633	53.8601	25.0799	2.28516	6.8172	375.66	384.762	1.59008	1034.1	0.45756	3.091	1438.34	3606.56	1.16067	60737.9	51.9644	2184.53	24.48	1.87	0.14	2382	1244
North Lake Grace	-32.9662	118.471	7.98333	58.3767	34.1283	16.5674	4.90639	9.07876	386.032	400.017	6.376	5230.14	0.64263	1.31667	965.064	4746.33	4.36033	59461	60.507	7053.16	45.1733	3.48	0	482	706
Dumbleyung	-33.32	117.63	8.52	47.32	37.2112	12.3494	0.784137	2.56001	0.357379	6.14864	8.0461	33975.7	0.097032	2.50632	519.226	3732.32	0.357067	43290.9	2.08721	20902.4	57.1095	1.38	0.08	407	489
Salt Lake	-33.37	117.38	8.64667	62.8533	42.1222	18.5141	3.22509	2.30774	0	5.53283	4.51017	36490.7	0.184964	1.27	880.828	4251.2	0.262149	61000.9	4.01819	23860.8	43.8721	3.76	0.09	382	893
Parkeyerring	-33.3732	117.355	8.53	41	34.2587	16.835	0	2.02122	0.888151	184.077	3.07537	13094	0.142133	1.0645	290.681	4585.27	2.95485	33483.9	2.63527	8194.51	59.851	2.43	0	1232	328
Jilakin	-32.671	118.364	8.38	50.2	40.9924	19.6772	0	5.64004	1.11237	224.337	4.64738	14375.7	0.0677733	0.6865	869.216	3811.77	0.217221	49978.2	3.62726	11118.5	51.0996	1.53	0.06	582	894
Baandee South	-31.599	117.943	6.08	43.75	15.1638	9.11608	7.26433	3.99987	244.401	255.665	28.384	38661.8	0.54839	1.91667	500.91	2544.53	3.54467	42040.1	62.5904	32516.6	58.1867	1.78	0.01	32	404
Jobs Lake	-30.587	117.899	4.01333	23.44	15.8485	6.58441	0	1.12508	155.28	156.405	14.3219	1549.01	0.85963	4.851	689.289	1376.05	1.608	24061.8	53.1524	2524.49	20.48	0.77	0.06	182	491
Lake De Courcy	-30.2962	117.127	7.66	33.8533	39.4438	27.0602	12.534	6.5883	167.946	187.069	25.9763	31605.1	0.88133	5.10933	1235.83	4267.1	1.88	29508.4	74.7296	30672.7	117.867	1.94	0.21	2682	1079
Lake Lucille	-30.504	116.718	7.99333	62.5533	42.4322	10.4804	2.92985	3.67455	0.202226	27.4217	3.07305	13619	0.125407	0.7291	1023.59	3510.25	59.4872	68840.9	2.9816	10271.8	42.6447	1.16	0.14	1282	979
Baandee North	-31.6017	117.946	7.07	51.8733	16.9794	11.915	12.5664	5.00215	366.661	384.23	27.7488	39056.9	0.71269	2.91533	739.686	3376.57	7.31533	47791.8	53.3463	33018.1	42.08	0.23	0.03	132	641
Brown Lake	-31.1018	118.43	4.75	17.1333	15.9777	6.91188	0.953083	3.21181	89.5	93.6648	4.27104	2355.6	0.93403	2.22567	283.044	1755.01	1.54267	16072.7	36.8122	2666	20.5333	0.27	0.03	57	423
Lake McDermott	-30.818	117.93	5.46	34.1267	20.3512	17.9452	8.95022	6.04165	173.963	188.954	28.4416	35359.9	1.18265	3.285	1174.91	4259.47	7.82	32205.4	56.775	32966.8	78.8267	7.22	0	132	971
Lake Campion	-31.111	118.363	4.54667	57.9133	20.1704	12.5962	9.30325	4.62929	437.604	451.537	24.6147	29345.1	0.35619	4.15667	542.142	2760.35	3.92933	67412.4	83.0342	25192	42.6133	0.8	0.08	182	349
